# Supplementary material for: Ferroptosis Altered microRNAs Expression in HT-1080 Fibrosarcoma Cells Based on Small RNA Sequencing and Bioinformatics Analysis
Source: Nutrients. 2024 Mar 17;16(6):873. doi: 10.3390/nu16060873 (PMC10976119; doi:10.3390/nu16060873)
Supplement: Supplementary file 1 [file nutrients-16-00873-s001.zip]

Archive with 1 entries (1 files):
- nutrients-2858558-supplementary.pdf
